# Supplementary material for: Engineering Alginate-Based Dry Powder Microparticles to a Size Suitable for the Direct Pulmonary Delivery of Antibiotics
Source: Pharmaceutics. 2022 Dec 9;14(12):2763. doi: 10.3390/pharmaceutics14122763 (PMC9781482; doi:10.3390/pharmaceutics14122763)
Supplement: Supplementary file 1 [file pharmaceutics-14-02763-s001.zip]

Archive with 1 entries (1 files):
- pharmaceutics-2019190-supplementary.pdf
